# Supplementary material for: Systematic Review of NMR-Based Metabolomics Practices in Human Disease Research
Source: Metabolites. 2022 Oct 12;12(10):963. doi: 10.3390/metabo12100963 (PMC9609461; doi:10.3390/metabo12100963)
Supplement: Supplementary file 1 [file metabolites-12-00963-s001.zip › Supplementary Data.xlsx]

## Sheet: Included
title	article_id	author	biofluid	fasted_collection	collection_condition	midstream	clot_time_min	collection_tube	centrifuge	collect_centrifuge_speed	collect_centrifuge_time_min	collect_centrifuge_temp	storage_temp	collection_reference	prep_centrifuge_speed	prep_centrifuge_time_min	prep_centrifuge_temp	prep_step	buffer	ph	nan3	csi	prep_reference	freq	acq_temp	software_NMR_processing	pulse_noesy	pulse_cpmg	pulse_diffusion-edited	pulse_jres	pulse_other	nightingale_health	2D	acq_reference	bin_size	software_binning	metabolite_profiling	normalisation	scaling	transformation	MVA_PCA	mahalanobis_distance	hotellings_T2	MVA_PLS_DA	MVA_OPLS_DA	MVA_logistics_regression	MVA_random_forest	MVA_other	normality_test
Serum Metabolic Disturbances Associated with Acute-on-chronic Liver Failure in Patients with Underlying Alcoholic Liver Diseases: An Elaborative NMR-based Metabolomics Study.	1	Kumar U	serum	fasted			30	no additive	1	1600g	15	4	-80	Beckonert (2007)					10% deuterated saline			formate	Beckonert (2007)	800		Chenomx		1						Kumar (2020)	0.01		Chenomx	total sum	UV		1			1
Evaluation of Serum/Urine Genomic and Metabolomic Profiles to Improve the Adherence to Sildenafil Therapy in Patients with Erectile Dysfunction.	3	Rocca MS	serum	fasted			<60		1	1000g	10		-80						sodium phosphate	7.4	1	TSP	Bernini (2011)	600	310	Topspin	1	1	1					Beckonert (2007)	0.02	AssureNMR	Bruker IVDr	none			1						1		assumed not normal
Evaluation of Serum/Urine Genomic and Metabolomic Profiles to Improve the Adherence to Sildenafil Therapy in Patients with Erectile Dysfunction.	3	Rocca MS	urine	fasted	first morning void				1	1000g	10		-80		14000g	5	4		potassium phosphate	7.4	1	TSP	Bernini (2011)	600	300	Topspin	1							Beckonert (2007)	0.02	AssureNMR	Bruker IVDr	PQN			1						1		assumed not normal
Discovery and validation of an NMR-based metabolomic profile in urine as TB biomarker.	4	Izquierdo-Garcia JL	urine			1		sterile uriversal container	1	1000-3000g	5	4	-20	Emwas (2016)					phosphate	7.4	1	TSP		700		MestReNova	1						cosy, tocsy, hsqc	Izquierdo-Garcia (2019)	0.04	MestReNova	MestReNova (Global spectral deconvolution)	total sum	pareto		1	1	1	1
NMR-based plasma metabolomics of adult B-cell acute lymphoblastic leukemia.	6	Yang F	plasma	fasted				heparin	1	1000g	10	4	-80		12000g	10	4		potassium phosphate	7.4				600	300	MestReNova	1	1	1						0.005	MestReNova	Bruker IVDr	constant sum (100)	mean (PCA), pareto (OPLS-DA)		1				1	1		HCA
Metabolite Profiling of Osteoporosis and Atherosclerosis in Postmenopausal Women: A Cross-Sectional Study.	7	Värri M	serum	fasted					1				-80		3400g				sodium phosphate	7.4	1	TSP	Soininen (2015)									1		Soininen (2015)			Nightingale Health												kolmogorov-smirnoff, histogram
Metabolomics to Assess Response to Immune Checkpoint Inhibitors in Patients with Non-Small-Cell Lung Cancer.	8	Ghini V	serum	fasted			30-60	no additive	1	1500g	10	RT	-80	Bernini (2011)					sodium phosphate	7.4	1	TSP	Bernini (2011)	600	310	Topspin	1	1	1					Bernini (2011)	0.02	AMIX		total area			1				1
Metabolomic analysis to detect urinary molecular changes associated with bipolar depression.	9	Ren Y	urine	fasted	first morning void	1		sterile cups	1	3000rpm	10	4	-80		3000rpm	15			phosphate			TSP		600	293	MestReNova	1								0.01	MestReNova									1
Nuclear magnetic resonance and surface-assisted laser desorption/ionization mass spectrometry-based metabolome profiling of urine samples from kidney cancer patients.	12	Nizioł J	urine						1				-60		12000g	5	4		sodium phosphate	7		DSS	Fuchs (2019)	600	298	Chenomx					zgesgp		tocsy	Fuchs (2019)			Chenomx		auto	log	1			1			1
Metabolomics of Interstitial Fluid, Plasma and Urine in Patients with Arterial Hypertension: New Insights into the Underlying Mechanisms.	13	Chachaj A	plasma	fasted					1	3000g	10	4			13000g	10	4		phosphate	7.47		TSP	Dona (2014)	600	311	Topspin	1	1						Dona (2014)		Matlab, in-house routine	Chenomx	total sum	UV		1				1				shapiro-wilk
Metabolomics of Interstitial Fluid, Plasma and Urine in Patients with Arterial Hypertension: New Insights into the Underlying Mechanisms.	13	Chachaj A	urine	fasted	first morning void				1	3000g	10	4			12000g	5	4		phosphate	7.47		TSP	Dona (2014)	600	301	Topspin	1							Dona (2014)		Matlab, in-house routine	Chenomx	PQN	UV		1				1				shapiro-wilk
Insights in Osteosarcoma by Proton Nuclear Magnetic Resonance Serum Metabonomics.	14	Quintero Escobar M	serum						1	3939g	15	4	-80						D2O			TSP		600	298	MestReNova		1			p3919g		tocsy		0.005	MestReNova		constant sum (100)			1			1
A Community-Based Study Identifying Metabolic Biomarkers of Mild Cognitive Impairment and Alzheimer's Disease Using Artificial Intelligence and Machine Learning.	15	Yilmaz A	plasma					EDTA	1					Mapstone (2014)	13000g	30	4	ultrafiltration	sodium phosphate	7		DSS	Mercier (2011)	600	300	Chenomx	1							Ravanbakhsh (2015)			Chenomx	total sum	auto	log	1			1		1	1	linear SVM, kernal SVM, (total 11 ML)
Effect of Very-Low-Calorie Ketogenic Diet on Psoriasis Patients: A Nuclear Magnetic Resonance-Based Metabolomic Study.	16	Castaldo G	serum	fasted			30-120	no additive	1	12000g			-80	Beckonert (2007)					phosphate		1	TSP	Beckonert (2007)	600		Chenomx		1									Chenomx	total sum	pareto	log	1			1
Metabolomics Profiling of Critically Ill Coronavirus Disease 2019 Patients: Identification of Diagnostic and Prognostic Biomarkers.	17	Fraser DD	plasma						1				-80		9400g	20		ultrafiltration	potassium phosphate	7	1	DSS	Psychogios (2011)	700	298	MAGMET	1										MAGMET										1	t-SNE
A unique urinary metabolomic signature for the detection of pancreatic ductal adenocarcinoma.	18	Sahni S	urine	fasted		1								Beckonert (2007)					sodium phosphate	7.4	1	TSP	Beckonert (2007)	600	300	MATLAB	1									MATLAB		PQN, sum	auto					1
Lipoprotein and Metabolic Profiles Indicate Similar Cardiovascular Risk of Liver Steatosis and NASH.	21	Gottlieb A	serum																					600													AXINON LipoFIT-S100
Disruptions of Anaerobic Gut Bacteria Are Associated with Stroke and Post-stroke Infection: a Prospective Case-Control Study.	22	Haak BW	plasma					EDTA											sodium phosphate					600	310	KIMBLE	1	1	1	1							Bruker IVDr											k-means
Screening for Early Gastric Cancer Using a Noninvasive Urine Metabolomics Approach.	23	Kwon HN	urine	fasted	first morning void	1			1	3000rpm	15	4	-80		15000rpm	20	4		phosphate	7.4		TSP		500	298	MestReNova		1					stocsy	Kim (2019)	0.0073	Perl script	Chenomx	total area, CSI							1
Analysis of metabolomics profile in hypothyroid patients before and after thyroid hormone replacement.	26	Piras C	plasma	fasted														methanol/chloroform extraction	potassium phosphate	7.4		TSP	Deidda (2019)	500	300		1								0.005-0.015	ACD Labs intelligent bucketing	Chenomx	total area	pareto		1				1
Serum lipids and their association with birth weight in metformin and insulin treated patients with gestational diabetes.	29	Huhtala MS	serum	fasted					1				-70		3400g				phosphate	7.4	1	TSP	Soininen (2015)									1		Soininen (2015)			Nightingale Health		yes					1				PLS
12-months prospective Pentraxin-3 and metabolomic evaluation in multiple sclerosis patients treated with glatiramer acetate.	31	Signoriello E	serum																phosphate			TSP		600		Topspin		1							0.04	AMIX		total area	pareto		1
Targeted Metabolomics Analyses Reveal Specific Metabolic Alterations in High-Grade Prostate Cancer Patients.	32	Gómez-Cebrián N	urine						1					Dona (2014)	6000rpm	10			potassium phosphate	7.4	1	TSP	Dona (2014)	500	300	Topspin	1								0.001	AMIX	MestReNova	PQN			1				1
Targeted Metabolomics Analyses Reveal Specific Metabolic Alterations in High-Grade Prostate Cancer Patients.	32	Gómez-Cebrián N	serum					no additive						Dona (2014)					sodium phosphate	7.4	1	TSP	Dona (2014)	500	310	Topspin		1							0.01	AMIX	MestReNova	total area			1				1
Endometriosis phenotypes are associated with specific serum metabolic profiles determined by proton-nuclear magnetic resonance.	34	Maignien C	serum	fasted					1	800g	12	4	-70						phosphate	7.4	1	TSP		500	300	NMRProcflow		1							Intelligent Bucketing	NMRProcflow	Chenomx	PQN	UV						1
Integrative Modeling of Quantitative Plasma Lipoprotein, Metabolic, and Amino Acid Data Reveals a Multiorgan Pathological Signature of SARS-CoV-2 Infection.	35	Kimhofer T	plasma						1	13000g	10	4	-80	Dona (2014)					sodium phosphate	7.4	1	TSP	Dona (2014)	600		Topspin	1	1		1				Dona (2014)			Bruker IVDr		auto		1				1
Identification of potential urine biomarkers in idiopathic parkinson's disease using NMR.	36	Kumari S	urine	fasted	first morning void			sterile propylene container	1				-80	Beckonert (2007)	2000g	10	4		sodium phosphate	7.4		TSP		700	298	MestReNova		1					ztocsy		0.04	MestReNova	VnmrJ software	yes			1				1				shapiro-wilk
NMR-based clinical metabolomics revealed distinctive serum metabolic profiles in patients with spondyloarthritis.	37	Gupta L	serum				30-40	no additive	1	1000-2000g	10	4	-80						sodium phosphate	7.4		TSP		800	298	Topspin		1							0.02 (0.01)	AMIX	Chenomx	total area	pareto		1			1
GlycA Levels during the Earliest Stages of Rheumatoid Arthritis: Potential Use as a Biomarker of Subclinical Cardiovascular Disease.	39	Rodríguez-Carrio J	serum	fasted			<120						-80						phosphate	7.4			Mallol (2015)	600	310				1					Mallol (2015)			Mallol (2015)	total area								1
Exploring Metabolic Signature of Protein Energy Wasting in Hemodialysis Patients.	40	Pauzi FA	plasma	fasted				heparin	1				-80	Beckonert (2007)	13800rpm	30	RT	ultrafiltration	potassium phosphate			TSP		500	299	Chenomx		1						Maulidiani (2016)	0.04	Chenomx	Chenomx	CSI	pareto	log	1		1	1					yes
Metabolites as Prognostic Markers for Metastatic Non-Small Cell Lung Cancer (NSCLC) Patients Treated with First-Line Platinum-Doublet Chemotherapy.	41	Hao D	serum															methanol/chloroform extraction	sodium phosphate	7		DSS		700		Topspin	1										Chenomx	CSI		log2	1							cox regression
A cross-omics integrative study of metabolic signatures of chronic obstructive pulmonary disease.	43	Prokić I	plasma	fasted				EDTA					-80	Soininen (2015)	3400g				sodium phosphate				Soininen (2015)									1		Soininen (2015)			Nightingale Health		UV	loge						1		linear regression
Nuclear magnetic resonance and surface-assisted laser desorption/ionization mass spectrometry-based serum metabolomics of kidney cancer.	46	Nizioł J	serum				60		1	3000rpm	10		-60		12000g	5	4		sodium phosphate	7		DSS		600	298	Chenomx					zgesgp		tocsy				Chenomx	constant sum	auto	log	1			1	1
Plasma phenylalanine and glutamine concentrations correlate with subsequent hepatocellular carcinoma occurrence in liver cirrhosis patients: an exploratory study.	47	Liang KH	plasma						1				-20						sodium phosphate		1	TSP		600	310	Topspin		1							0.01	AMIX	Chenomx	CSI	pareto									cox regression
A longitudinal serum NMR-based metabolomics dataset of ischemia-reperfusion injury in adult cardiac surgery.	49	Maltesen RG	serum	fasted			30-40		1				-80		12100g	5	4		phosphate	7.4		DSS		600	298	Topspin		1					tocsy, hsqc		0.001	AMIX	AMIX	CSI	mean	log	1			1
Integrating Metabolomics, Genomics, and Disease Pathways in Age-Related Macular Degeneration: The EYE-RISK Consortium.	52	Acar İE	plasma	some fasted				EDTA	1				-80		3400g								Soininen (2015)									1		Soininen (2015)			Nightingale Health		UV	log	1
Integrating Metabolomics, Genomics, and Disease Pathways in Age-Related Macular Degeneration: The EYE-RISK Consortium.	52	Acar İE	serum	some fasted					1				-80		3400g								Soininen (2015)									1		Soininen (2015)			Nightingale Health		UV	log	1
Dual Metabolomic Platforms Identified a Novel Urinary Metabolite Signature for Hepatitis B Virus-Infected Patients with Depression.	53	Xie J	urine	fasted	first morning void	1		sterile propylene container	1	1500g	10		-80						phosphate				Hou (2015)	600			1							Hou (2015)	0.005	AMIX		creatinine	UV						1
Serum Metabolomic Profiles Associated With Untreated Metabolic Syndrome Patients in the Chinese Population.	54	Li Y	serum	fasted					1	3500rpm	15		-81						sodium phosphate	7.4			Beckonert (2007)	600		Topspin		1							0.002	MestReNova		total area			1				1
New findings on urinary prostate cancer metabolome through combined GC-MS and 1H NMR analytical platforms.	55	Lima AR	urine						1	3076g	20	4	-80		4500g	5			phosphate	7		TSP	Pinto (2016)	600	300	Topspin	1						tocsy, hsqc			Recursive segment wise peak alignment		total area	UV		1			1					shapiro-wilk
Serum metabolites may be useful markers to assess vascular invasion and identify normal alpha-fetoprotein in hepatocellular carcinoma undergoing liver resection: a pilot study.	56	Lee CW	serum	fasted					1				-80										Beckonert (2007)				1							Beckonert (2007)			profile	CSI							1
Urinary Metabolic Profile of Patients with Transfusion-Dependent β-Thalassemia Major Undergoing Deferasirox Therapy.	60	Capolongo G	urine		24h														potassium phosphate	7		TSP	Xiao (2009)	500	298						zgpr				0.04, 0.01	MestReNova		total area	UV		1			1
Chronic Postoperative Pain After Hysterectomy for Endometrial Cancer: A Metabolic Profiling Study.	63	Lunde S	serum						1					Soininen (2015)	3400g								Soininen (2015)									1					Nightingale Health				1					1	1	sPLS-DA, linear SVM
Glycoprotein Profile Assessed by 1H-NMR as a Global Inflammation Marker in Patients with HIV Infection. A Prospective Study.	64	Malo AI	plasma	fasted									-80						phosphate	7.4				600	310		1							Fuertes-martin (2015)			Lipo/Lipid									1	1
Performance of metabonomic serum analysis for diagnostics in paediatric tuberculosis.	65	Andreas NJ	serum				240						-80						phosphate	7.4	1	TSP	Dona (2014)	600	310	Topspin		1						Dona (2014)		MATLAB					1				1
Distinguishing NASH Histological Severity Using a Multiplatform Metabolomics Approach.	66	Ioannou GN	serum	fasted									-80					methanol extraction						800		Topspin		1								AMIX			pareto		1			1
Nuclear magnetic resonance-based targeted profiling of urinary acetate and citrate following cyclophosphamide therapy in patients with lupus nephritis.	69	Ganguly S	urine										-80						sodium phosphate	7.4		TSP		800		Chenomx		1						Guleria (2016)man			Chenomx									1
Multi-Platform Characterization of Cerebrospinal Fluid and Serum Metabolome of Patients Affected by Relapsing-Remitting and Primary Progressive Multiple Sclerosis.	71	Murgia F	serum						1	2500g	10	4	-80		2500g	10	4	methanol/chloroform extraction	D2O			TSP	Murgia (2018)	500	300	MestReNova	1								0.04	MestReNova	Chenomx	constant sum (100)	pareto		1		1	1
Nuclear Magnetic Resonance Metabolomics Biomarkers for Identifying High Risk Patients with Extranodal Extension in Oral Squamous Cell Carcinoma.	72	Tsai CK	plasma																sodium phosphate		1	TSP		600	297	Topspin	1	1			zg30			Jiang (2013)	0.01	AMIX					1			1
Nuclear Magnetic Resonance Metabolomics Biomarkers for Identifying High Risk Patients with Extranodal Extension in Oral Squamous Cell Carcinoma.	72	Tsai CK	urine																potassium phosphate		1	TSP		600	297	Topspin	1	1			zg30			Jiang (2013)	0.01	AMIX					1			1
Heavy metals interfere with plasma metabolites, including lipids and amino acids, in patients with breast cancer.	74	Li L	plasma					heparin	1	1500g	15	4	-80						phosphate	7.4		TSP		600	300	MestReC	1			1	zg30			Men (2020)	0.005	MestReNova		total area	mean	log	1			1
2D Diffusion-Ordered 1 H-NMR Spectroscopy Lipidomic Profiling after Oral Single Macronutrient Loads: Influence of Obesity, Sex, and Female Androgen Excess.	76	Insenser M	serum	fasted									-80																1								Lipo/Lipid			log									kolmogorov-smirnoff
Metabolomics approach reveals urine biomarkers and pathways associated with the pathogenesis of lupus nephritis.	78	Kalantari S	urine		morning/second pass			sterile propylene container	1	3000g	20	4						ultrafiltration	potassium phosphate			TSP		500	300	PROMETAB		1							0.02	PROMETAB		quantile	UV		1		1		1
Heparin-induced lipoprotein precipitation apheresis in dyslipidemic patients: A multiparametric assessment.	81	Merolle L	serum				60	gel separator	1	2000g	10	4	-80					ultrafiltration	phosphate	7.4		TSP		600	298		1										Chenomx
Differences in the serum metabolome and lipidome identify potential biomarkers for seronegative rheumatoid arthritis versus psoriatic arthritis.	82	Souto-Carneiro M	serum										-20						sodium phosphate			fumarate	Beckonert (2007)	600	298	Topspin		1			zg30			Beckonert (2007)	variable-sized buckets	AMIX	AMIX	CSI, constant sum	auto					1			1		d'agostino-pearson
1H NMR Based Metabolomics in Human Sepsis and Healthy Serum.	83	Jaurila H	serum				30	no additive	1	2000g	20	20	-70						sodium phosphate	7.4				600	310	Topspin	1	1						Soininen (2015)			PERCH Solutions
Metabonomic profiling of blood plasma from erectile dysfunction patients using 1H nuclear magnetic resonance spectroscopy.	84	Liu F	plasma																			DSS		600			1									yes		yes						1	1
NMR-derived targeted serum metabolic biomarkers appraisal of bladder cancer: A pre- and post-operative evaluation.	85	Gupta A	serum	fasted			30		1	3000g	10	4	-80									TSP (ext)		800	298	Topspin		1									profile
High-frequency metabolite profiling and the incidence of recurrent cardiac events in patients with post-acute coronary syndrome.	86	Vroegindewey MM	serum	non-fasted					1				-80	Soininen (2015)	3400g				sodium phosphate	7.4	1	TSP	Soininen (2015)									1		Soininen (2015)			Nightingale Health											cox regression, linear mixed effects model
Urinary NMR Profiling in Pediatric Acute Kidney Injury-A Pilot Study.	87	Muhle-Goll C	urine						1				-80		15871g	10			sodium phosphate	7.2		TSP		600	300	Topspin	1								variable-sized buckets			PQN	UV	log	1			1		1
Metabolome of Pancreatic Juice Delineates Distinct Clinical Profiles of Pancreatic Cancer and Reveals a Link between Glucose Metabolism and PD-1+ Cells.	90	Cortese N	plasma	fasted				EDTA	1				-80						sodium phosphate	7.4	1	TSP	Takis (2018)	600	310	Topspin	1	1							0.02	AMIX	MATLAB	total area							1
Metabolic Profiles Help Discriminate Mild Cognitive Impairment from Dementia Stage in Alzheimer's Disease.	91	Jääskeläinen O	serum						1						3400g				sodium phosphate				Soininen (2015)									1		Soininen (2015)			Nightingale Health											disease state index classifer
Evaluation of heavy metals and metabolites in the urine of patients with breast cancer.	92	Men Y	urine	fasted	24h				1	1500g	15	4	-80						sodium phosphate	7.4		TSP		600	300	MestReC	1	1							0.005			total area	mean	log	1			1
Longitudinal metabolic and gut bacterial profiling of pregnant women with previous bariatric surgery.	94	West KA	serum																sodium phosphate	7.4	1	TSP	Dona (2014)	600	310	MATLAB		1		1				Dona (2014)		Recursive segment wise peak alignment	STOCSY&STORM	PQN			1		1		1
Longitudinal metabolic and gut bacterial profiling of pregnant women with previous bariatric surgery.	94	West KA	urine																potassium phosphate	7.4	1	TSP	Dona (2014)	600	300	MATLAB	1			1				Dona (2014)		Recursive segment wise peak alignment	STOCSY&STORM	PQN			1		1		1
1H-NMR Based Serum Metabolomics Highlights Different Specific Biomarkers between Early and Advanced Hepatocellular Carcinoma Stages.	95	Casadei-Gardini A	serum										-80						sodium phosphate	7.4		TSP	Beckonert (2007)	600				1					cosy, hsqc, hmbc	Beckonert (2007)			AMIX				1			1	1
Predicting and Defining Steroid Resistance in Pediatric Nephrotic Syndrome Using Plasma Metabolomics.	99	Gooding JR	plasma					sodium citrate					-80						100% deuterated saline		1	formate		600	298	ACD LABS		1							0.04	Intelligent binning	Chenomx	total area			1		1		1	1
Urine metabolomics signatures in reversible cerebral vasoconstriction syndrome.	100	Hsu WH	urine			1			1	1500g	10	4	-80						10% deuterated saline				Beckonert (2007)	500		Topspin		1									Chenomx				1			1			1
Differential Network Analysis Reveals Metabolic Determinants Associated with Mortality in Acute Myocardial Infarction Patients and Suggests Potential Mechanisms Underlying Different Clinical Scores Used To Predict Death.	101	Vignoli A	serum	fasted					1	2000g	10	4	-80	Bernini (2011)					sodium phosphate	7.4	1	TSP	Bernini (2011)	600	310			1								AMIX	AMIX	total area
Circulatory Glutamine/Glucose ratio for evaluating disease activity in Takayasu arteritis: A NMR based serum metabolomics study.	102	Kumar U	serum																					800		Chenomx		1									Chenomx
Metabolomic and metallomic profile differences between Veterans and Civilians with Pulmonary Sarcoidosis.	103	Banoei MM	plasma						1						12000g	60	4	ultrafiltration	sodium phosphate	7.4	1	DSS		600		Topspin	1										Chenomx	median	auto	log	1			1	1
Structure-function relationships of HDL in diabetes and coronary heart disease.	104	Cardner M	plasma						1						3400g								Soininen (2015)									1		Soininen (2015)			Nightingale Health			log						1
1H-NMR spectroscopy identifies potential biomarkers in serum metabolomic signatures for early stage esophageal squamous cell carcinoma.	107	Liu YY	serum					no additive	1	3000rpm	10		-80						sodium phosphate	7.4				600	298	MestReNova		1							0.002	MestReNova	SIMCA	total area	pareto		1			1	1
A laboratory approach for characterizing chronic fatigue: what does metabolomics tell us?	108	Erasmus E	urine						1				-20		12000g	5	4		potassium phosphate	7.4		TSP		500	300	Topspin	1								0.01	AMIX			auto	log	1			1				cluster
1H-NMR Urinary Metabolic Profile, A Promising Tool for the Management of Infants with Human Cytomegalovirus-Infection.	109	Frick MA	urine		whenever			urine collection bags	1				-80		12000g	10			phosphate	7.4		TSP		400	303	Chenomx	1								0.01	Chenomx		total area			1				1
NMR-based metabolomics analysis identifies discriminatory metabolic disturbances in tissue and biofluid samples for progressive prostate cancer.	110	Zheng H	serum	fasted			15	no additive	1	1024g	10	4	-80						sodium phosphate					600	310	Topspin		1					hsqc		0.01	MATLAB	Chenomx		auto	log	1			1				cluster
NMR-based metabolomics analysis identifies discriminatory metabolic disturbances in tissue and biofluid samples for progressive prostate cancer.	110	Zheng H	urine		first morning void	1							-80						sodium phosphate			TSP		600	298	Topspin					p3919g		hsqc		0.01	MATLAB	Chenomx	total area	auto	log	1			1				cluster
Untargeted Urinary 1H NMR-Based Metabolomic Pattern as a Potential Platform in Breast Cancer Detection.	111	Silva CL	urine	fasted				sterile propylene container	1				-80		8000rpm	5			potassium phosphate	7	1	TSP		400	300	Topspin	1			1			hsqc				Chenomx	total area	mean	cubic root	1			1	1			k-means	kolmogorov-smirnoff
Glycoprotein A as a biomarker of pulmonary infection and inflammation in children with cystic fibrosis.	114	Kevat AC	serum	fasted									-80																			1					Nightingale Health
Classifying the antibody-negative NMO syndromes: Clinical, imaging, and metabolomic modeling.	116	Yeo T	plasma				30	heparin	1	2200g	10		-80		100000g	30	4		sodium phosphate	7.4				700		Topspin		1							0.02	ACD Labs					1				1
Non-invasive exploration of metabolic profile of lung cancer with Magnetic Resonance Spectroscopy and Mass Spectrometry.	117	Ahmed N	urine			1		sterile propylene container					-80						Chenomx ISTD	7.4	1			600	298	MestReNova	1						hsqc				Chenomx
Non-invasive exploration of metabolic profile of lung cancer with Magnetic Resonance Spectroscopy and Mass Spectrometry.	117	Ahmed N	serum				30-40	no additive	1	4000rpm	15	4	-80						phosphate	7.4	1	TSP		600	298	MestReNova	1						hsqc				Chenomx
NMR-Based Metabolomics for the Assessment of Inhaled Pharmacotherapy in Chronic Obstructive Pulmonary Disease Patients.	119	Vignoli A	urine	fasted	first morning void			sterile propylene container	1				-80		14000rpm	5			potassium phosphate	7.4	1	TSP		600	300	Topspin	1								0.05	AMIX		PQN										multilevel PLS, SVM
NMR-Based Metabolomics for the Assessment of Inhaled Pharmacotherapy in Chronic Obstructive Pulmonary Disease Patients.	119	Vignoli A	serum	fasted					1	4000rpm	10		-80						sodium phosphate	7.4		TSP		600	310	Topspin	1	1	1						0.02	AMIX		total area										multilevel PLS, SVM
Urinary myo-inositol is associated with the clinical outcome in focal segmental glomerulosclerosis.	121	An JN	urine						1						12000rpm	10	4	ultrafiltration	sodium phosphate	7	1	TSP		800		Chenomx	1										Chenomx	creatinine		log
Plasma metabolite profiling reveals potential biomarkers of giant cell tumor of bone by using NMR-based metabolic profiles: A cross-sectional study.	122	Wang W	plasma	fasted				EDTA	1	5000rpm	10		-80						sodium phosphate	7.4		TSP		600	300	Topspin		1							0.002	AMIX			UV		1			1	1
Metabolomics as a potential method for predicting thyroid malignancy in children and adolescents.	123	Zhou Q	plasma						1	3000rpm	10		-80						phosphate				Zhao (2015)	500	300	Topspin		1						Wang (2018)	0.005	AMIX		total area			1			1	1
Peripheral biomarkers allow differential diagnosis between schizophrenia and bipolar disorder.	124	Tasic L	serum	fasted			30	no additive	1	1500g	5		-80		12300g	10	4		D2O					600	298	MestReNova		1			p3919g		hsqc, hmbc			MATLAB, icoshift		constant sum	auto		1			1					kolmogorov-smirnoff
Disruption of histidine and energy homeostasis in chronic obstructive pulmonary disease.	125	Diao W	serum	fasted			30		1	3000g	15	4	-80					methanol/chloroform extraction				formate		500	295	Chenomx	1										Chenomx		auto	log
Low Serum High-Density Lipoprotein Cholesterol Levels Associate with the C9orf72 Repeat Expansion in Frontotemporal Lobar Degeneration Patients.	127	Jääskeläinen O	serum						1						3400g				sodium phosphate				Soininen(2015)									1					Nightingale Health			log									skewness
Association of Untargeted Urinary Metabolomics and Lung Cancer Risk Among Never-Smoking Women in China.	130	Seow WJ	urine					coated with ascorbic acid											potassium phosphate	7.4	1	TSP	Dona (2014)	600			1							Dona (2014)	0.00055	MATLAB, Metaspectra script		PQN		log	1				1	1
Metabolomic Urine Profile: Searching for New Biomarkers of SDHx-Associated Pheochromocytomas and Paragangliomas.	132	Martins RG	urine		24h				1				-80		12000g	10			potassium phosphate	7.4	1	TSP		800	300		1										Chenomx
Multiplatform Urinary Metabolomics Profiling to Discriminate Cachectic from Non-Cachectic Colorectal Cancer Patients: Pilot Results from the ColoCare Study.	133	Ose J	urine										-80						potassium phosphate	6.5				600	298	Topspin	1							Liesenfeld (2015)		dataChord spectrum miner software(OneMoon Scientific)	Chenomx	total area > CSI > creatinine	auto						1
Metabolomic Analysis of Membranous Glomerulonephritis: Identification of a Diagnostic Panel and Pathogenic Pathways.	134	Taherkhani A	urine		second morning void								-80						phosphate			TSP	Kalantari (2014)	500	300	MATLAB (PROMETAB)		1						Kalantari (2016)	0.04	MATLAB	MetaboHunter	quantile			1			1		1
Assessing Treatment Response and Prognosis by Serum and Tissue Metabolomics in Breast Cancer Patients.	136	Debik J	serum	non-fasted															sodium phosphate	7.4	1	TSP		600	310	MATLAB		1					hsqc			yes		mean	auto		1			1				multilevel PLS
Plasma Metabolites as Predictors of Warfarin Outcome in Atrial Fibrillation.	138	Bawadikji AA	plasma	non-fasted				EDTA	1	14811g	10	4	-80		14811g	5	4		sodium phosphate	7.4	1	TSP	Bruker protocol	500	300	Topspin	1	1		1					0.04	AMIX	Chenomx		pareto		1			1		1
Plasma Metabolomics to Identify and Stratify Patients With Impaired Glucose Tolerance.	140	Wildberg C	plasma	fasted									-80						phosphate	7.4		TSP	Pietzner (2018)		310		1							Pietzner (2018)		yes	Chenomx	median		log2	1					1	1	k-means, HCA
Gut Microbiota and Fecal Levels of Short-Chain Fatty Acids Differ Upon 24-Hour Blood Pressure Levels in Men.	141	Huart J	serum	fasted									-80						phosphate	7.4		maleic acid		500	298	Topspin		1							0.04	AMIX		total area	pareto					1
Gut Microbiota and Fecal Levels of Short-Chain Fatty Acids Differ Upon 24-Hour Blood Pressure Levels in Men.	141	Huart J	urine	fasted									-80						phosphate	7.4		maleic acid		500	298	Topspin	1								0.04	AMIX		total area	pareto					1
Urinary Metabolomics Validates Metabolic Differentiation Between Renal Cell Carcinoma Stages and Reveals a Unique Metabolic Profile for Oncocytomas.	142	Falegan OS	urine	fasted				sterile propylene container					-80						sodium phosphate		1	DSS	Michiewicz (2015)	600		Chenomx	1										Chenomx	median	UV	log	1				1
Nuclear magnetic resonance-based metabolomics and metabolic pathway networks from patient-matched esophageal carcinoma, adjacent noncancerous tissues and urine.	143	Liang JH	urine			1		laced with NaN3					-80						phosphate	7.4		TSP		400	298	MestReNova	1								0.004	MestReNova		total area	UV						1
Metabolic profiling of serum in patients with cartilage tumours using 1 H-NMR spectroscopy: A pilot study.	144	Lopez-López-Garrido L	serum	fasted			30		1	1500g	10		-80					ultrafiltration	saline			DSS		750	298	PERCH NMR Software	1						cosy, tocsy, hsqc				PERCH, Chenomx		pareto	log	1			1
Serum Paraoxonase-1-Related Variables and Lipoprotein Profile in Patients with Lung or Head and Neck Cancer: Effect of Radiotherapy.	146	Rodríguez-Tomàs E	serum																										1					Mallol (2015)			Mallol (2015)				1			1					kolmogorov-smirnoff
Urinary Metabolic Signatures Detect Recurrences in Non-Muscle Invasive Bladder Cancer.	149	Loras A	urine										-80						sodium phosphate	7.4			Beckonert (2007)	500	300	MestReNova	1						hsqc	Beckonert (2007)	0.003	MestReNova		total sum	auto		1			1
1H Nuclear Magnetic Resonance (NMR)-Based Cerebrospinal Fluid and Plasma Metabolomic Analysis in Type 2 Diabetic Patients and Risk Prediction for Diabetic Microangiopathy.	150	Lin HT	plasma	fasted				EDTA	1	10000rpm	5	4	-80						sodium phosphate		1	TSP		600		Topspin		1							0.01	AMIX			pareto						1	1
Urine and serum NMR-based metabolomics in pre-procedural prediction of contrast-induced nephropathy.	152	Dalili N	urine						1	3000g	20	4	-80						potassium phosphate	7.4	1	TSP	Kalantari (2016)	500		MATLAB (PROMETAB)		1							0.04	MATLAB (PROMETAB)		total area
Urine and serum NMR-based metabolomics in pre-procedural prediction of contrast-induced nephropathy.	152	Dalili N	serum				30	silica	1	8000rpm	8	RT	-80						D2O					500		MATLAB (PROMETAB)		1							0.04	MATLAB (PROMETAB)		total area
Deciphering the metabolic perturbation in hepatic alveolar echinococcosis: a 1H NMR-based metabolomics study.	153	Lin C	serum	fasted				no additive	1	6700g	15	4	-80						potassium phosphate	7.4				600	298	MestReNova		1							Dynamic adaptive binning	Anderson (2011)		PQN	UV		1				1
Deciphering the metabolic perturbation in hepatic alveolar echinococcosis: a 1H NMR-based metabolomics study.	153	Lin C	urine	fasted	first morning void				1	8500g	15	4	-80						potassium phosphate	7.4		TSP		600	298	MestReNova	1								Dynamic adaptive binning	Anderson (2011)		PQN	UV		1				1
Urinary metabolomic signature of muscle-invasive bladder cancer: A multiplatform approach.	155	Jacyna J	urine										-80						phosphate	7.4	1	TSP		500	298		1								Intelligent Bucketing	KnowItAll software		PQN	UV		1				1
Multi-Compartment Profiling of Bacterial and Host Metabolites Identifies Intestinal Dysbiosis and Its Functional Consequences in the Critically Ill Child.	156	Wijeyesekera A	urine					sterile propylene container					-70						sodium phosphate	7.4	1	TSP	Gratton (2016)	600	300	Topspin	1							Gratton (2016)	0.001	MATLAB		median			1				1	1		linear regression
Metabolomic signatures of asthma-COPD overlap (ACO) are different from asthma and COPD.	157	Ghosh N	serum	fasted					1	1500g	15	4	-80						D2O			TSP	Banerjee 2014)	800	298	MestReNova		1							0.003	MestReNova		total area	UV		1			1	1
Search for Early Pancreatic Cancer Blood Biomarkers in Five European Prospective Population Biobanks Using Metabolomics.	158	Fest J	plasma					EDTA	1				-80		3400g				sodium phosphate				Soininen (2015)									1		Soininen (2015)			Nightingale Health		UV	log						1
Search for Early Pancreatic Cancer Blood Biomarkers in Five European Prospective Population Biobanks Using Metabolomics.	158	Fest J	serum					silica	1				-80		3400g				sodium phosphate				Soininen (2015)									1		Soininen (2015)			Nightingale Health		UV	log						1
In-hospital metabolite changes in infective endocarditis-a longitudinal 1H NMR-based study.	159	Klein CF	serum	fasted			30		1	3900g	10		-80						phosphate			DSS	Dona (2014)	600		iNMR	1	1						Kaluarachchi (2018)		yes			UV						1
NMR-Based Metabolomic Approach Tracks Potential Serum Biomarkers of Disease Progression in Patients with Type 2 Diabetes Mellitus.	160	Del Del Coco L	serum	fasted									-80						sodium phosphate	7.4		TSP		600	300	Topspin		1		1	zgcppr		cosy, hsqc, hmbc		0.04	AMIX		total area			1			1	1
Integrative Metabolomic and Transcriptomic Analysis for the Study of Bladder Cancer.	161	Loras A	urine										-80						sodium phosphate		1	DSS	Beckonert (2007)	600	298	MestReNova	1						tocsy		0.003	MestReNova			auto		1			1
Nuclear magnetic resonance-based serum metabolomic analysis reveals different disease evolution profiles between septic shock survivors and non-survivors.	162	Liu Z	serum				30-90	gel separator	1	1000g	10	RT	-80						D2O					500	297	NMRPipe		1		1			tocsy		0.001			PQN	auto		1				1
THE METABOLOMICS SIGNATURE ASSOCIATED WITH RESPONSIVENESS TO STEROID THERAPY IN FOCAL SEGMENTAL GLOMERULOSCLEROSIS: A PILOT STUDY.	163	Chashmniam S	urine		random				1	3000g	20	4	-80						potassium phosphate	7.4		TSP	Kalantari (2016)	500		PROMETAB		1							0.02	PROMETAB
Serum Concentrations of Citrate, Tyrosine, 2- and 3- Hydroxybutyrate are Associated with Increased 3-Month Mortality in Acute Heart Failure Patients.	164	Stryeck S	serum															methanol extraction	D2O				Alkan (2018)	600	310	MATLAB		1					hsqc	Alkan (2018)			Chenomx	PQN		log	1				1	1
Glutaminolysis and lipoproteins are key factors in late immune recovery in successfully treated HIV-infected patients.	166	Rosado-Sánchez I	plasma																					600	310				1					Mallol (2015)			Peak shape							1		1	1		kolmogorov-smirnoff
Clinical Metabolomics Identifies Blood Serum Branched Chain Amino Acids as Potential Predictive Biomarkers for Chronic Graft vs. Host Disease.	167	Alborghetti MR	serum	fasted				gel separator	1	3000rpm	10	RT	-80		11000rpm	60	4	ultrafiltration	phosphate	7.4		DSS		600	298	Chenomx	1										Chenomx	x3	auto		1			1				HCA	shapiro-wilk
Large-scale plasma metabolome analysis reveals alterations in HDL metabolism in migraine.	168	Onderwater GLJ	plasma					EDTA	1						3400g				sodium phosphate				Soininen (2015)									1		Soininen (2015)			Nightingale Health			log						1		global test analysis
1H NMR-based metabolomic study of metabolic profiling for pollinosis.	169	Zhou YJ	serum	fasted					1				-80		100000g	10	4		phosphate	7.4				500	298			1							0.005						1				1
Exploring potential biomarkers of early stage esophageal squamous cell carcinoma in pre- and post-operative serum metabolomic fingerprint spectrum using 1H-NMR method.	172	Yang Z	serum	fasted					1	3000rpm	10		-80						sodium phosphate	7.4				600	298	MestReNova		1							0.02	MestReNova		total area	pareto		1			1	1	1		HCA
Urine-NMR metabolomics for screening of advanced colorectal adenoma and early stage colorectal cancer.	174	Kim ER	urine		first morning void				1	3000rpm	15	4	-80		15000rpm	20	4		potassium phosphate			TSP		500			1							Haggar (2009)man	0.0092	Perl script	Chenomx		pareto						1
Metabolomic analysis reveals metabolic characteristics of children with short stature caused by growth hormone deficiency.	175	Xu R	serum	fasted										Standard clinical procedure					phosphate	7.4				600	298	MestReNova		1							0.002	MestReNova		total area	UV		1				1
The metabolic fingerprints of HCV and HBV infections studied by Nuclear Magnetic Resonance Spectroscopy.	177	Meoni G	serum					no additive	1	1500g	10	RT	-80	Bernini (2011)					sodium phosphate	7.4	1	TSP	Bernini (2011)	600	310	Topspin	1	1							0.02	AMIX	AMIX	total area, PQN	mean		1				1			multilevel PLS
Metabolomics profiling and pathway analysis of human plasma and urine reveal further insights into the multifactorial nature of coronary artery disease.	180	Amin AM	urine						1				-80		12000rpm	5	4		phosphate	7.4				500	300	Topspin	1			1			hsqc		0.04	AMIX			pareto		1		1		1	1		factor analysis
Metabolomics profiling and pathway analysis of human plasma and urine reveal further insights into the multifactorial nature of coronary artery disease.	180	Amin AM	plasma					EDTA	1	12000rpm	10	4	-80		12000rpm	5	4		phosphate	7.4				500	300	Topspin	1	1		1			hsqc		0.04	AMIX			pareto		1		1		1	1		factor analysis
Assessing the Metabolomic Profile of Multiple Sclerosis Patients Treated with Interferon Beta 1a by 1H-NMR Spectroscopy.	181	Lorefice L	plasma						1	2500g	10	4	-80					methanol/chloroform extraction	D2O			TSP	Murgia (2018)	500	300	MestReNova	1								0.04	MestReNova	Chenomx	constant sum (100)	pareto		1		1	1	1
A Novel Metabolic Signature To Predict the Requirement of Dialysis or Renal Transplantation in Patients with Chronic Kidney Disease.	182	Zacharias HU	plasma					EDTA					-80						phosphate	7.4		TSP		600		Topspin		1							0.01	AMIX		formate										cox regression
Nuclear magnetic resonance-based metabolomics reveals similar metabolomics profiles in undifferentiated peripheral spondyloarthritis and reactive arthritis.	184	Ahmed S	serum	non-fasted									-80					ultrafiltration	sodium phosphate	7.4		TSP (ext)	Guleria (2015)	800	298	Topspin		1						Guleria (2015)			Chenomx, MetaboMiner	yes						1
Reflection of treatment proficiency of hydroxyurea treated β-thalassemia serum samples through nuclear magnetic resonance based metabonomics.	185	Khalid A	serum	fasted				gel separator	1	2000rpm	10	4	-80						D2O			DSS		500	310	Topspin		1		1			cosy, hsqc		0.04	AMIX		total area	pareto	log	1		1	1	1
Serum metabolomics model and its metabolic characteristics in patients with different syndromes of dyslipidemia based on nuclear magnetic resonance.	186	Chen J	serum	fasted					1	12000g	10	4	-80						phosphate	7.4				600	298	MestReNova		1							0.002	MestReNova		total area	pareto		1			1	1
Preoperative Metabolic Signatures of Prostate Cancer Recurrence Following Radical Prostatectomy.	187	Clendinen CS	serum					gel separator	1	1300g	20	4						methanol extraction	sodium phosphate			DSS		600		MATLAB	1						tocsy, hsqc		Optimised bucketing algorithm	Sousa (2013)			auto		1				1
The impact of the method of extracting metabolic signal from 1H-NMR data on the classification of samples: A case study of binning and BATMAN in lung cancer.	188	Padayachee T	plasma	fasted				heparin	1	1600g	15		-80											400, 900		Topspin/R		1							variable size bucketing	BATMAN	BATMAN	total area							1		1	SVM
Urinary metabolite signature in bipolar disorder patients during depressive episode.	190	Chen JJ	urine	fasted		1			1				-80						phosphate	7.4	1	TSP	Zheng (2013)	600		Topspin	1								0.004	AMIX	Bayesian information criterion	creatinine	UV						1		1
Urine Nuclear Magnetic Resonance (NMR) Metabolomics in Age-Related Macular Degeneration.	193	Laíns I	urine	fasted	first morning void			sterile propylene container	1	1500g	10	RT	-80		1500g	10			potassium phosphate	7		TSP		500	300	Topspin	1									AMIX		total area	UV		1			1
1H NMR based serum metabolic profiling reveals differentiating biomarkers in patients with diabetes and diabetes-related complication.	194	Rawat A	serum						1				-80		10000rpm	5			sodium phosphate	7.4		TSP		800	300	Topspin		1							0.01	AMIX		yes	pareto								1
NMR-based metabolomics identifies patients at high risk of death within two years after acute myocardial infarction in the AMI-Florence II cohort.	195	Vignoli A	serum	fasted									-80						sodium phosphate	7.4	1	TSP	Bernini (2011)	600	310	Topspin	1	1	1					Beckonert (2007)	0.02	AMIX		total area			1						1	cox regression
Metabolic Signature of Primary Biliary Cholangitis and Its Comparison with Celiac Disease.	197	Vignoli A	serum	fasted			60	silica	1	1800g	10	RT	-80						sodium phosphate	7.4	1	TSP	Bernini (2011)	600	310		1	1	1					Beckonert (2007)			R	PQN							1
Metabolic Signature of Primary Biliary Cholangitis and Its Comparison with Celiac Disease.	197	Vignoli A	urine	fasted				sterile propylene container	1				-80		14000g	5	4		potassium phosphate	7.4	1	TSP	Bernini (2011)	600	300		1							Beckonert (2007)			R	PQN							1
Metabolic Signature of Primary Biliary Cholangitis and Its Comparison with Celiac Disease.	198	Harbaum L	plasma	non-fasted			30	EDTA											sodium phosphate	7.4	1	TSP	Dona (2014)	600	310			1		1				Beckonert (2007)			Bruker IVDr		auto									cox regression
Metabolomics analysis revealed metabolic changes in patients with diarrhea-predominant irritable bowel syndrome and metabolic responses to a synbiotic yogurt intervention.	201	Noorbakhsh H	serum	fasted			60	no additive	1	1000g			-80		10000g		4	ultrafiltration	sodium phosphate	7		TSP	Moazzami (2011)	600		Topspin					zgesgp		Moazzami (2011)		0.01	AMIX	Chenomx	TSP			1		1	1	1
Metabolomics analysis revealed metabolic changes in patients with diarrhea-predominant irritable bowel syndrome and metabolic responses to a synbiotic yogurt intervention.	201	Noorbakhsh H	urine	fasted				sterile propylene container	1				-80		10000g	15	4		sodium phosphate	7		TSP	Moazzami (2011)	600		Topspin					zgesgp		Moazzami (2011)		0.01	AMIX		total area			1		1		1
Patients With Systemic Lupus Erythematosus Show an Increased Arterial Stiffness That is Predicted by IgM Anti-β2 -Glycoprotein I and Small Dense High-Density Lipoprotein Particles.	204	Parra S	plasma	fasted				EDTA	1	1500	15	4	-80					ultrafiltration	phosphate										1				Nakajima				LipoProfile test												kolmogorov-smirnoff
[truncated: 10 more columns]

## Sheet: READ_ME
Initial screening
Key words: nuclear magnetic resonance, metabolomics, patients in Title/Abstract
Time frame: 2019-2020 inclusive
Articles were downloaded on the 8th of August 2021 and given an article ID (1-204)
No. of articles	Exclusion reason	Article ID
14	Review	2, 28, 42, 61, 93, 97, 113, 129, 151, 170, 173, 192, 199, 203
10	Non-human	10, 45, 73, 75, 77, 98, 128, 137, 145, 176
4	Methods	38, 68, 89, 126
1	In vivo NMR	4
29 articles excluded
Full text assessment
Article ID	Exclusion reason
20	Inadequate data
112	Contradictory reporting: serum was collected in EDTA tubes
2 articles excluded
Sheet: Included
Only serum, urine and plasma studies were included in the final review
If an article looked at other biofluids with serum, plasma, urine, only the serum, plasma or urine studies were included and the others excluded
61 studies (41 articles) excluded
Articles IDs that were excluded that did not investigate serum, plasma, urine						5, 11, ,19, 24, 25, 27, 33, 44, 48, 50, 51, 57, 58, 59, 62, 67, 70, 79, 80, 88, 96, 105, 106, 115, 118, 120, 131, 135, 139, 147, 148, 154, 165, 171, 178, 179, 183, 189, 191, 196, 200, 202
Entry code for non-numerical columns
1	Yes
Values were entered in this spreadsheet as written in the main manuscript and supplementary data.
Entries with yes or no meant that the author reported a step was performed but did not specify in detail
Columns that were not referred to in the main manuscript were excluded from this sheet
